# Supplementary material for: A Comparative Analysis of MicroRNA Expression in Mild, Moderate, and Severe COVID-19: Insights from Urine, Serum, and Nasopharyngeal Samples
Source: Biomolecules. 2023 Nov 21;13(12):1681. doi: 10.3390/biom13121681 (PMC10742216; doi:10.3390/biom13121681)
Supplement: Supplementary file 1 [file biomolecules-13-01681-s001.zip]

Archive with 1 entries (1 files):
- biomolecules-2687477-supplementary.pdf
